# Supplementary material for: HMGB proteins are required for sexual development in Aspergillus nidulans
Source: PLoS One. 2019 Apr 25;14(4):e0216094. doi: 10.1371/journal.pone.0216094 (PMC6483251; doi:10.1371/journal.pone.0216094)
Supplement: S1 Data — (XLSX) [file pone.0216094.s005.xlsx]

## Sheet: README
	tab	tab description
	Ascospore_number_and_viability	this tab contains the counted ascospore numbers and viability results (mean, SD, CV, median)
	Standard_curves	this tab contains the standard curves for all investigated genes
	result_of_geNORM_analysis	this tab contains the matrix used for geNorm analysis of reference genes and the result of the analysis as a graphical presentation
	Gene_expression_data_set	this tab contains average expression levels of three technical replicates of three biological samples relative to the standard. Sets of 2 candidate genes and 5 reference genes belong to the 95 h sexual development

## Sheet: Ascospore_number_and_viability
strain	ascospores_per_cleistothecium_mean	ascospores_per_cleistothecium_SD	ascospores_per_cleistothecium_CV	ascospores_per_cleistothecium_median	viability_mean %	viability_SD	viability_CV	viability_median
veA+ control	410900	189891	0.462134	377500	31.9333	4.42998	0.138726	30.4167
hmbA-delta veA+	10	0	0	10	30	0	0	30
hmbB-delta veA+	45109.1	26415	0.58558	40187.5	0.0481818	0.212975	4.42024	0
hmbC-delta,veA+	182400	73711.4	0.40412	199000	6.96667	2.3502	0.33735	6.83333
complemented hmbA-delta veA+	100200	18832.9	0.187953	99500	38.4667	5.87356	0.152692	37.75
complemented hmbB-delta veA+	160900	47371.9	0.294418	173000	31.1917	4.94944	0.158678	30.6667
complemented hmbC-delta veA+	66000	17827.9	0.270119	63750	18.6167	3.51632	0.18888	17.3333

## Sheet: Standard_curves
Sample name, genotype, etc	ID, #, etc.	Primer	CT
ST	0	matB	24.3373
ST	0	matB	24.3207
ST	0	matB	24.3752
ST	-1	matB	27.2443
ST	-1	matB	27.1614
ST	-1	matB	27.2792
ST	-2	matB	30.2818
ST	-2	matB	30.9249
ST	-2	matB	30.7473
ST	-3	matB	34.0212
ST	-3	matB	34.5135
ST	-3	matB	34.0737
ST	0	matA	23.7271
ST	0	matA	23.7028
ST	0	matA	23.701
ST	-1	matA	26.9392
ST	-1	matA	26.9978
ST	-1	matA	26.7325
ST	-2	matA	30.4516
ST	-2	matA	30.5138
ST	-2	matA	30.3822
ST	-3	matA	34.2526
ST	-3	matA	33.7514
ST	-3	matA	33.9608
ST	0	gpdA	15.1253
ST	0	gpdA	14.801
ST	0	gpdA	14.9028
ST	-1	gpdA	19.2142
ST	-1	gpdA	19.3219
ST	-1	gpdA	19.1839
ST	-2	gpdA	23.2282
ST	-2	gpdA	23.2472
ST	-2	gpdA	23.222
ST	-3	gpdA	27.5814
ST	-3	gpdA	27.5208
ST	-3	gpdA	27.6421
ST	0	eEF3	18.3995
ST	0	eEF3	18.383
ST	0	eEF3	18.5692
ST	-1	eEF3	22.7701
ST	-1	eEF3	23.0038
ST	-1	eEF3	22.8651
ST	-2	eEF3	27.148
ST	-2	eEF3	27.2422
ST	-2	eEF3	27.2919
ST	-3	eEF3	31.4766
ST	-3	eEF3	31.5617
ST	-3	eEF3	31.6463
ST	0	tubC	16.6511
ST	0	tubC	16.8385
ST	0	tubC	16.6606
ST	-1	tubC	20.039
ST	-1	tubC	20.2169
ST	-1	tubC	20.2629
ST	-2	tubC	23.4618
ST	-2	tubC	23.4838
ST	-2	tubC	23.468
ST	-3	tubC	27.1611
ST	-3	tubC	27.2841
ST	-3	tubC	27.0983
ST	0	hhtA	21.017
ST	0	hhtA	21.0254
ST	0	hhtA	20.8731
ST	-1	hhtA	24.2227
ST	-1	hhtA	24.2748
ST	-1	hhtA	24.3341
ST	-2	hhtA	27.9753
ST	-2	hhtA	28.0183
ST	-2	hhtA	27.8591
ST	-3	hhtA	31.5777
ST	-3	hhtA	31.2606
ST	-3	hhtA	31.3337
ST	0	actA	15.4181
ST	0	actA	15.3288
ST	0	actA	15.3446
ST	-1	actA	18.2192
ST	-1	actA	18.2683
ST	-1	actA	18.3554
ST	-2	actA	21.5976
ST	-2	actA	21.7326
ST	-2	actA	21.5771
ST	-3	actA	24.9917
ST	-3	actA	25.0758
ST	-3	actA	25.1895

## Sheet: result_of_geNORM_analysis
samples	Cq values of actA	Cq values of gpdA	Cq values of eEF3	Cq values of tubC	Cq values of hhtA
veA+ BR1	19.8629007605326	21.2959869411404	21.7592179758452	21.6237839982267	25.2486388038081
veA+ BR2	22.0820286182595	23.0335199450051	24.376499337331	23.7189170317342	25.4751990446004
veA+ BR3	20.0916475205446	21.6089737360424	21.3027616815916	21.8925763313531	23.6937809709075
hmbAΔ veA+ BR1	19.6566633570858	21.1092859848538	20.7156756002066	21.4147147194904	24.9841016132053
hmbAΔ veA+ BR2	20.7280153509346	21.3143550453225	23.4601368429068	22.6657982724226	24.2550854822594
hmbAΔ veA+ BR3	20.1422954722319	21.6771537734761	21.6829261679787	22.2452443224962	24.2050975870382
hmbBΔ veA+ BR1	20.1286903512874	22.1762018327047	21.9979410947325	23.3534603286522	25.3558794999772
hmbBΔ veA+ BR2	20.3102532973968	21.144514931278	22.6128996390174	21.7599552757621	23.5393013150477
hmbBΔ veA+ BR3	19.7550192219446	20.7944511191052	20.738821036594	21.8056380377175	22.9587072145173
hmbCΔ veA+ BR1	19.5390633496359	20.9108720203548	21.0012739368137	21.5549186107816	24.0893775063337
hmbCΔ veA+ BR2	21.3119529341877	22.4399648104581	23.6923655056783	22.6350571346682	24.3226272668326
hmbCΔ veA+ BR3	20.5038830847582	22.0548020574554	22.0463031852137	22.2206231366485	24.8499361447123
BR: biological replicate. Each Cq value of a biological replicate is an average of three technical replicates.

## Sheet: Gene_expression_data_set
first biological sample
genes	veA+	hmbA-delta veA+	hmbB-delta veA+	hmbC-delta veA+	time
matB	0.638866	0.0369876	0.0252884	0.0319195	96 h	first biological sample
matA	0.544511	0.0548335	0.0509222	0.0446864	96 h	first biological sample
reference genes
actA	0.0547006	0.0632188	0.0453929	0.0686573	96 h	first biological sample
GpdA	0.0317714	0.0351715	0.019673	0.0391846	96 h	first biological sample
eEF3	0.203153	0.35464	0.178843	0.304485	96 h	first biological sample
tubC	0.0470373	0.0542257	0.014503	0.0492931	96 h	first biological sample
H3	0.0735539	0.0867027	0.0688098	0.151222	96 h	first biological sample
matB	0.173466	0.0940989	0.0610663	0.019635	96 h	second biological sample
matA	0.215772	0.0874492	0.219668	0.0331846	96 h	second biological sample
reference genes
actA	0.0115259	0.0298081	0.0399626	0.0197865	96 h	second biological sample
GpdA	0.0123344	0.0314552	0.0345032	0.0170408	96 h	second biological sample
eEF3	0.0502296	0.0819285	0.12879	0.072375	96 h	second biological sample
tubC	0.0113109	0.0231531	0.042876	0.0236424	96 h	second biological sample
H3	0.06389	0.136418	0.212882	0.130808	96 h	second biological sample
matB	0.658016	0.115896	0.121775	0.0122768	96 h	third biological sample
matA	0.600044	0.0879199	0.0681623	0.0280544	96 h	third biological sample
reference genes
actA	0.0465884	0.0449616	0.0590025	0.0348853	96 h	third biological sample
GpdA	0.0267927	0.0258162	0.0417492	0.0210175	96 h	third biological sample
eEF3	0.259216	0.211599	0.350285	0.174284	96 h	third biological sample
tubC	0.0391774	0.0308212	0.0415641	0.0313417	96 h	third biological sample
H3	0.193388	0.140725	0.305425	0.094245	96 h	third biological sample
